# Supplementary material for: Electronic Interactions Between the Receptor-Binding Domain of Omicron Variants and Angiotensin-Converting Enzyme 2: A Novel Amino Acid–Amino Acid Bond Pair Concept
Source: Molecules. 2025 May 6;30(9):2061. doi: 10.3390/molecules30092061 (PMC12073306; doi:10.3390/molecules30092061)
Supplement: Supplementary file 1 [file molecules-30-02061-s001.zip]

Archive with 1 entries (1 files):
- molecules-3529515-supplementary.pdf
